# Supplementary material for: In Vivo and In Vitro Studies Assessing the Safety of Monosodium Glutamate
Source: Foods. 2024 Dec 9;13(23):3981. doi: 10.3390/foods13233981 (PMC11640987; doi:10.3390/foods13233981)
Supplement: Supplementary file 1 [file foods-13-03981-s001.zip]

Archive with 1 entries (1 files):
- foods-3326379-supplementary.xlsx
