# Supplementary material for: In Vivo and In Vitro Studies Assessing the Safety of Monosodium Glutamate
Source: Foods. 2024 Dec 9;13(23):3981. doi: 10.3390/foods13233981 (PMC11640987; doi:10.3390/foods13233981)
Supplement: Supplementary file 1 [file foods-13-03981-s001.zip › foods-3326379-supplementary.xlsx]

## Sheet: Table S1. Primers information
Table S1. Information of repetitive sequences used.
Reaction ID	Gene Bank Access	Amplicon		Sequence 5' to 3' first forward	Sequence 3' to 5' first reverse	GC-content
		Start	End			Forward	Reverse
Alu C4	Sequence Consensus	1	98	GGTTAGGTATAGTGGTTTATATTTGTAATTTTAGTA	ATTAACTAAACTAATCTTAAACTCCTAACCTCA	25	27.3
Alu M1	Y07755	5059	5164	ATTATGTTAGTTAGGATGGTTTCGATTTT	CAATCGACCGAACGCGA	27.6	58.8
LINE-1	X52235	251	331	GGACGTATTTGGAAAATCGGG	AATCTCGCGATACGCCGTT	47.6	52.6
Sat-α	M38468	139	260	TGATGGAGTATTTTTAAAATATACGTTTTGTAGT	AATTCTAAAAATATTCCTCTTCAATTACGTAAA	23.5	21.2
Source: Weisenberger, Campan, Long, Kim, Woods, Fiala, Ehrlich and Laird [74]

## Sheet: Table S2. Toxicity
Table S2. Toxicity
Glutamate
	H2O	0.0006	0.006	0.06	0.6	6	60
1	62	50	55	61	62	54	44
	15.5	12.5	13.75	15.25	15.5	13.5	11
2	61	46	51	62	61	55	49
	15.25	11.5	12.75	15.5	15.25	13.75	12.25
3	62	44	47	61	60	53	47
	15.5	11	11.75	15.25	15	13.25	11.75
					TOXICIDAD
	H2O	0.0006	0.006	0.06	0.6	6	60
rep1	15.5	12.5	13.75	15.25	15.5	13.5	11
rep2	15.25	11.5	12.75	15.5	15.25	13.75	12.25
rep3	15.5	11	11.75	15.25	15	13.25	11.75
% respecto to the control					TOXICIDAD
	H2O	0.0006	0.006	0.06	0.6	6	60
rep1	100	80.6452	88.7097	98.3871	100	87.0968	70.9677
rep2	100	75.4098	83.6066	101.639	100	90.1639	80.3279
rep3	100	70.9677	75.8065	98.3871	96.7742	85.4839	75.8065
Mean					TOXICIDAD
	H2O	0.0006	0.006	0.06	0.6	6	60
	100	75.6742	82.7076	99.4712	98.9247	87.5815	75.7007
					TOXICIDAD
	H2O	0.0006	0.006	0.06	0.6	6	60
SD	0.3	2.79676	3.75186	1.08408	1.07527	1.37259	2.70255
SE	0.212132	1.97761	2.65297	0.766562	0.76033	0.970566	1.91099

## Sheet: Table S3. Antitoxicity
Table S3. Antitoxicity
Glutamate
	H2O	H2O2	0.0006	0.006	0.06	0.6	6	60
1	83	52	52	54	48	52	55	53
	20.75	13	13	13.5	12	13	13.75	13.25
2	83	49	59	51	45	49	54	51
	20.75	12.25	14.75	12.75	11.25	12.25	13.5	12.75
3	81	51	56	56	50	53	56	55
	20.25	12.75	14	14	12.5	13.25	14	13.75
						ANTITOXICITY
	H2O	H2O2	0.0006	0.006	0.06	0.6	6	60
rep1	20.75	13	13	13.5	12	13	13.75	13.25
rep2	20.75	12.25	14.75	12.75	11.25	12.25	13.5	12.75
rep3	20.25	12.75	14	14	12.5	13.25	14	13.75
% respect to the control						ANTITOXICITY
	H2O	H2O2	0.0006	0.006	0.06	0.6	6	60
rep1	100	62.6506	62.6506	65.0602	57.8313	62.6506	66.2651	63.8554
rep2	100	59.0361	71.0843	61.4458	54.2169	59.0361	65.0602	61.4458
rep3	100	62.963	69.1358	69.1358	61.7284	65.4321	69.1358	67.9012
Mean						ANTITOXICITY
	H2O	H2O2	0.0006	0.006	0.06	0.6	6	60
	100	61.5499	67.6236	65.2139	57.9255	62.3729	66.8204	64.4008
						ANTITOXICITY
	H2O		0.0006	0.006	0.06	0.6	6	60
SD	0.3	1.26011	2.54932	2.22125	2.1689	1.85156	1.20883	1.88337
SE	0.212132	0.891032	1.80264	1.57066	1.53365	1.30925	0.854774	1.33175

## Sheet: Table S4. Cytotoxicity
Table S4. Cytotoxicity
Glutamate
	C	1e-05	0.0001	0.001	0.01	0.1	1
1	216	280	217	162	180	28	0
	54	70	54.25	40.5	45	7	0
2	271	261	211	204	187	31	0
	67.75	65.25	52.75	51	46.75	7.75	0
3	244	242	222	183	173	30	0
	61	60.5	55.5	45.75	43.25	7.5	0
					HL-60 CELLS
	Control	1e-05	0.0001	0.001	0.01	0.1	1
rep1	54	70	54.25	40.5	45	7	0
rep2	67.75	65.25	52.75	51	46.75	7.75	0
rep3	61	60.5	55.5	45.75	43.25	7.5	0
% respect to the control					HL-60 CELLS
	Control	1e-05	0.0001	0.001	0.01	0.1	1
rep1	100	129.63	100.463	75	83.3333	12.963	0
rep2	100	96.31	77.8598	75.2768	69.0037	11.4391	0
rep3	100	99.1803	90.9836	75	70.9016	12.2951	0
Mean					HL-60 CELLS
	0	0.0006	0.006	0.06	0.6	6	60
	100	108.373	89.7688	75.0923	74.4129	12.2324	0
					HL-60 CELLS
	Control	1e-05	0.0001	0.001	0.01	0.1	1
SD	0.3	10.6604	6.55319	1	4.49375	0.441013	0.4
SE	0.212132	7.53805	4.63381	0.707107	3.17756	0.311843	0.282843
